# Supplementary material for: A Comprehensive In Silico Study of New Metabolites from Heteroxenia fuscescens with SARS-CoV-2 Inhibitory Activity
Source: Molecules. 2022 Oct 29;27(21):7369. doi: 10.3390/molecules27217369 (PMC9657797; doi:10.3390/molecules27217369)
Supplement: Supplementary file 1 [file molecules-27-07369-s001.zip]

Archive with 1 entries (1 files):
- molecules-1952247-supplementary.pdf
